# Supplementary material for: Bioelectrical State of Bacteria Is Linked to Growth Dynamics and Response to Neurotransmitters: Perspectives for the Investigation of the Microbiota–Brain Axis
Source: Int J Mol Sci. 2023 Aug 29;24(17):13394. doi: 10.3390/ijms241713394 (PMC10488255; doi:10.3390/ijms241713394)
Supplement: Supplementary file 1 [file ijms-24-13394-s001.zip]

Archive with 1 entries (1 files):
- ijms-2554693-supplementary.pdf
